# Supplementary material for: The influence of the Great East Japan earthquake on microscopic polyangiitis: A retrospective observational study
Source: PLoS One. 2017 May 12;12(5):e0177482. doi: 10.1371/journal.pone.0177482 (PMC5428958; doi:10.1371/journal.pone.0177482)
Supplement: S1 Appendix — (XLSX) [file pone.0177482.s001.xlsx]

## Sheet: Table1
number	group	age	sex	BMI	hypertension	ckd	diabetes_mellitus	slight_fever	respiratory_discomfrt	cough	fatigue	pretibial_edema	ground_glass_opacity	RPGN	biopsy	BVAS	WBC	Hb	Cre	eGFR_on_admission	CRP	MPO.ANCA	MPO_50_200
1	before	81	M	20.8	no	no	no	NA	1	NA	NA	NA	yes	yes	0	18	12.3	10.5	2.5	20.1707	17.7	182	Intermediate
2	before	73	M	13.9	no	no	no	NA	NA	NA	NA	NA	yes	yes	0	27	19.2	11.4	0.6	99.0218	4.5	640	High
3	before	66	M	22.6	yes	no	no	1	NA	NA	NA	NA	no	yes	kidney	21	9.4	10.7	1.5	37.4066	4.9	200	High
4	before	54	F	24.4	yes	no	no	NA	NA	NA	NA	NA	yes	yes	kidney	12	6.2	11	1.1	41.1117	0	97	Intermediate
5	before	68	F	18.1	yes	no	no	NA	NA	1	NA	NA	yes	yes	kidney	16	8.1	10.5	1.6	25.5393	7.7	586	High
6	before	73	F	19.5	yes	no	no	NA	NA	NA	NA	NA	no	yes	kidney	12	7.8	7.7	1.5	26.8552	3.1	353	High
7	before	73	F	23.3	no	no	no	NA	1	1	NA	NA	no	no	kidney	19	14.1	10	1	41.8478	10.4	640	High
8	before	74	M	17.2	yes	yes	NA	NA	NA	NA	1	NA	no	yes	0	18	6.6	7.3	5.5	8.73726	3.9	101	Intermediate
9	before	78	F	8.4	no	yes	no	NA	NA	NA	NA	NA	yes	no	0	18	8.4	4.6	1.9	20.345	11.2	640	High
10	before	66	F	22.3	no	NA	no	NA	NA	NA	NA	NA	no	yes	kidney	12	7.5	11	1.9	21.3442	0.1	125	Intermediate
11	before	81	M	20.1	yes	NA	no	1	NA	NA	NA	NA	yes	yes	0	16	9	8.8	4.5	10.6036	1.1	411	High
12	before	72	F	20.5	yes	no	yes	1	NA	NA	1	1	yes	yes	0	18	10.9	5.8	1.1	37.8537	8.9	605	High
13	before	75	F	17.7	yes	no	no	NA	NA	NA	NA	NA	yes	no	0	11	14.6	10.6	0.5	88.6401	10.1	241	High
14	before	80	M	17.4	no	no	no	NA	NA	NA	NA	NA	no	no	kidney	10	8.5	12.9	1.2	45.1846	0.3	35	Mild
15	before	65	F	21.5	yes	yes	yes	NA	NA	NA	NA	NA	yes	yes	0	16	5.2	6.9	5	7.43818	0.2	597	High
16	after	81	M	16.5	no	no	yes	1	NA	NA	NA	NA	yes	yes	0	20	8	10.8	2.4	21.0919	0.1	868	High
17	after	95	F	25.4	no	no	no	NA	NA	NA	NA	NA	yes	yes	0	24	8.5	6.7	1.4	26.8519	10.4	304	High
18	after	77	M	14.2	yes	no	no	NA	1	NA	1	NA	yes	NA	0	16	5.9	6.6	9.4	4.80593	1	140	Intermediate
19	after	81	F	42.1	yes	yes	NA	NA	NA	1	NA	1	yes	yes	0	27	6.2	6.6	6	5.72023	0.4	640	High
20	after	79	M	33.1	yes	yes	no	NA	1	NA	NA	1	yes	yes	0	18	11.9	9.9	4.7	10.1837	11.6	531	High
21	after	68	M	26.1	no	no	no	NA	NA	1	NA	NA	yes	yes	kidney	22	7.1	11.9	4.8	10.3895	4.7	10	Mild
22	after	77	F	NA	yes	no	yes	NA	1	NA	NA	NA	yes	yes	0	18	14.9	7.6	2.64	14.2491	10.7	365	High
23	after	83	F	18	no	no	no	NA	NA	NA	NA	NA	no	no	0	18	8.8	8.2	0.67	62.5093	10.1	640	High
24	after	82	M	20.5	yes	yes	no	NA	NA	NA	NA	NA	no	yes	palate	22	7.8	9.7	2.68	18.6276	1.52	138	Intermediate
25	after	68	M	25.6	no	yes	no	NA	NA	NA	1	NA	yes	yes	0	23	11.7	8.7	5.42	9.09654	23.33	57	Intermediate
26	after	73	M	22.5	yes	no	no	NA	1	NA	NA	NA	no	yes	0	18	5.5	8.9	2.91	17.6007	0.46	86	Intermediate
27	after	80	F	25.3	no	no	no	1	NA	NA	NA	1	yes	yes	skin	16	9.8	7.8	2.65	14.0355	8.17	300	High
28	after	84	F	NA	no	yes	no	1	NA	NA	NA	NA	yes	yes	0	20	11	4.5	5.1	6.76233	16.99	19.2	Mild
29	after	59	M	20.5	no	no	no	NA	NA	NA	NA	NA	no	yes	kidney	22	20.6	14.4	0.88	69.2314	30.45	1	Mild
30	after	85	M	16.9	yes	no	no	NA	1	NA	NA	NA	yes	yes	0	14	11.1	13.3	0.94	58.0038	25.12	11	Mild
31	after	60	M	17.2	yes	no	no	NA	NA	NA	NA	NA	yes	no	skin, kidney	18	7.9	10.1	3.21	16.7246	2.33	1	Mild
32	after	68	M	NA	yes	no	no	NA	NA	NA	NA	NA	no	yes	0	14	14.2	5.5	5.85	8.36764	14.74	296	High
33	after	67	F	28	no	no	no	NA	NA	1	NA	NA	yes	no	lung	12	4.3	13	0.61	73.6566	0.26	55.7	Intermediate
34	after	77	M	24.8	no	NA	no	1	NA	1	NA	NA	no	no	0	20	8.8	11.7	0.8	71.1866	16.28	300	High
35	after	71	M	20.8	yes	no	no	NA	NA	NA	NA	NA	no	yes	kidney	14	9	8.6	2.3	22.9488	6.53	300	High
36	after	83	M	21.9	yes	no	no	1	NA	NA	1	NA	no	yes	kidney	19	8.1	8.2	1.8	28.6918	0.75	78.4	Intermediate
37	after	55	M	27.2	yes	yes	yes	NA	NA	NA	NA	NA	no	yes	kidney	34	14	9.5	1.84	31.5215	0.08	1	Mild
38	after	53	F	16	no	yes	no	NA	NA	1	NA	NA	yes	yes	kidney	18	24.6	8.5	1.24	36.2556	23.72	1	Mild
39	after	79	M	21.7	yes	no	no	NA	NA	NA	NA	NA	no	yes	kidney	12	4.6	10.5	1.93	26.9639	0.1	300	High
40	after	82	F	20.9	yes	no	no	NA	NA	NA	NA	NA	yes	yes	kidney	23	9.7	13.6	1.43	27.3681	4.5	15.4	Mild
41	after	76	F	20.3	yes	no	no	NA	NA	NA	NA	NA	yes	yes	kidney	23	6.9	8.1	1.35	29.7898	NA	116	Intermediate
42	after	73	M	16	yes	no	no	NA	NA	NA	1	1	no	yes	kidney	12	8.1	7.7	3.03	16.8395	1.89	45.8	Mild
43	after	59	M	25	no	no	no	1	NA	NA	NA	NA	yes	yes	kidney	25	10.7	8.4	5.61	9.12435	14.31	300	High
