# Supplementary material for: The influence of the Great East Japan earthquake on microscopic polyangiitis: A retrospective observational study
Source: PLoS One. 2017 May 12;12(5):e0177482. doi: 10.1371/journal.pone.0177482 (PMC5428958; doi:10.1371/journal.pone.0177482)
Supplement: S2 Appendix — (XLSX) [file pone.0177482.s002.xlsx]

## Sheet: Table2
number	Group	Age	Sex	BMI	HT	CKD	DM	ground_glass_opacity	pulmonary_hemarrhage	RPGN	BVAS	prognosis	TP	WBC	Hb	Cre	eGFR_on_admit	CRP	Censor	OS_Days	Age3	MPO_50_200	cough	pulmonary_discomfort	respiratory_symptom
3	Before	66	M	22.6	1	0	0	0	0	0	21	survive	7	9.4	10.7	1.5	37.4066	4.9	0	2654	lowage	highMPO	no	no	0
4	Before	54	F	24.4	1	0	0	1	0	0	12	survive	6.3	6.2	11	1.1	41.1117	0	0	2498	lowage	middleMPO	no	no	0
5	Before	68	M	18.1	1	0	0	1	0	1	16	survive	7.1	8.1	10.5	1.6	25.5393	7.7	0	2464	lowage	highMPO	yes	no	1
6	Before	73	F	19.5	1	0	0	0	0	1	12	survive	6.7	7.8	7.7	1.5	26.8552	3.1	0	81	middleage	highMPO	no	no	0
7	Before	73	F	23.3	0	0	0	0	0	0	19	survive	7	14.1	10	1	41.8478	10.4	0	2365	middleage	highMPO	yes	yes	1
8	Before	74	M	17.2	1	1	NA	0	1	1	18	death	6.2	6.6	7.3	5.5	8.73726	3.9	1	99	middleage	middleMPO	no	no	0
9	Before	78	F	NA	0	1	0	1	1	1	18	death	6.7	8.4	4.6	1.9	20.345	11.2	1	5	middleage	highMPO	no	no	0
10	Before	66	F	22.3	0	NA	0	0	0	1	12	survive	7.7	7.5	11	1.9	21.3442	0.1	0	2205	lowage	middleMPO	no	no	0
12	Before	72	F	20.5	1	0	1	1	1	1	18	survive	6.7	10.9	5.8	1.1	37.8537	8.9	0	2074	middleage	highMPO	no	no	0
13	Before	75	F	17.7	1	0	0	1	0	0	11	death	NA	14.6	10.6	0.5	88.6401	10.1	1	402	middleage	highMPO	no	no	0
14	Before	80	M	17.4	0	0	0	0	0	1	10	death	7.1	8.5	12.9	1.2	45.1846	0.3	1	1640	highage	lowMPO	no	no	0
15	Before	65	F	21.5	1	1	1	1	0	1	16	survive	6.2	5.2	6.9	5	7.43818	0.2	0	1814	lowage	highMPO	no	no	0
11	Before	81	M	20.1	1	NA	0	1	0	1	16	survive	5.6	9	8.8	4.5	10.6036	1.1	0	2204	highage	highMPO	no	no	0
16	After	81	M	16.5	0	0	1	1	0	1	20	death	7.3	8	10.8	2.4	21.0919	0.1	1	625	highage	highMPO	no	no	0
17	After	95	F	25.4	0	0	0	1	1	1	24	death	6.4	8.5	6.7	1.4	26.8519	10.4	1	35	highage	highMPO	no	no	0
18	After	77	M	14.2	1	0	0	1	0	1	16	survive	5.9	5.9	6.6	9.4	4.80593	1	0	349	middleage	middleMPO	no	yes	1
19	After	81	F	42.1	1	1	NA	1	1	1	27	death	5.6	6.2	6.6	6	5.72023	0.4	1	170	highage	highMPO	yes	no	1
20	After	79	M	33.1	1	1	0	1	0	1	18	death	7.7	11.9	9.9	4.7	10.1837	11.6	1	27	highage	highMPO	no	yes	1
22	After	77	F	NA	1	0	1	1	0	1	18	survive	6.2	14.9	7.6	2.64	14.2491	10.7	0	1302	middleage	highMPO	no	yes	1
23	After	83	F	18	0	0	0	0	0	0	18	death	5.1	8.8	8.2	0.67	62.5093	10.1	1	162	highage	highMPO	no	no	0
24	After	82	M	20.5	1	1	0	1	0	1	22	death	5.6	7.8	9.7	2.68	18.6276	1.52	1	176	highage	middleMPO	no	no	0
25	After	68	M	25.6	0	1	0	0	0	1	23	death	6.8	11.7	8.7	5.42	9.09654	23.33	1	913	lowage	middleMPO	no	no	0
26	After	73	M	22.5	1	0	0	0	0	1	18	death	7.2	5.5	8.9	2.91	17.6007	0.46	1	811	middleage	middleMPO	no	yes	1
27	After	80	F	25.3	0	0	0	1	0	1	16	death	6.6	9.8	7.8	2.65	14.0355	8.17	1	52	highage	highMPO	no	no	0
28	After	84	F	NA	0	1	0	1	1	1	20	death	5	11	4.5	5.1	6.76233	16.99	1	8	highage	lowMPO	no	no	0
29	After	59	M	20.5	0	0	0	0	0	1	22	survive	6.3	20.6	14.4	0.88	69.2314	30.45	0	29	lowage	lowMPO	no	no	0
30	After	85	M	16.9	1	0	0	1	0	0	14	survive	6.1	11.1	13.3	0.94	58.0038	25.12	0	623	highage	lowMPO	no	yes	1
31	After	60	M	17.2	1	0	0	1	0	1	18	death	7.4	7.9	10.1	3.21	16.7246	2.33	1	636	lowage	lowMPO	no	no	0
32	After	68	M	21.9	1	0	0	0	0	1	15	death	7.3	14.2	5.5	5.85	8.36764	14.74	1	63	lowage	highMPO	no	no	0
33	After	67	F	28	0	0	0	1	1	0	12	survive	7.4	4.3	13	0.61	73.6566	0.26	0	611	lowage	middleMPO	yes	no	1
34	After	77	M	24.8	0	NA	0	0	0	0	20	survive	7.2	8.8	11.7	0.8	71.1866	16.28	0	824	middleage	highMPO	yes	no	1
21	After	68	M	26.1	0	0	0	1	0	1	22	survive	7.3	7.1	11.9	4.8	10.3895	4.7	0	1423	lowage	lowMPO	yes	no	1
35	After	71	M	20.8	1	0	0	0	0	1	14	survive	6.2	9	8.6	2.3	22.9488	6.53	0	824	middleage	lowMPO	no	no	0
